# Supplementary material for: Nuclear and Chloroplast Markers Provide New Insights Into the Syngameon Dynamics of Genus Micromeria (Lamiaceae) in the Canary Islands
Source: Ecol Evol. 2025 Aug 2;15(8):e71843. doi: 10.1002/ece3.71843 (PMC12317368; doi:10.1002/ece3.71843)
Supplement: Supplementary file 2 — Table S1: Assembly statistics of four Micromeria genomes. Table S2:. Information of samples used including species, population of origin, geographical coordinates, genotyping success, and sequencing throughput. Table S3: Information of the EPIC markers used including gene of origin, primer sequence and characteristics, amplification, and genotyping success. Table S4: Genetic diversity and haplotyping results per population and species for both EPIC makers and cpDNA. Table S5: Migration rates calculated with BayesAss. Species 1 corresponds to the migration receiver and species 2 to the source. Ages 1 and 2 correspond to the age category assigned to the species 1 and 2, respectively. [file ECE3-15-e71843-s001.xlsx]

## Sheet: Table S1
Table S1. Assembly statistics of four Micromeria genomes.
Sample	Species	Island	Nr. Raw reads	Nr. Qc reads	Nr. scaffolds	Total lenght (Mb)	N50	Eukaryota (255 genes)			Viridiplantae (425 genes)			Eudicots (2326 genes)
								C	F	M	C	F	M	C	F	M
21-3	M. canariensis	Gran Canaria	26759636	26687424	77232	140.719	7547	87.4	9	3.6	87.8	10.1	2.1	82.1	7.9	10
24-1	M. canariensis	Gran Canaria	32180791	32094697	50874	146.456	4461	93.7	4.3	2	95	4	1	91.2	3.3	5.5
31-5	M. tenensis	Tenerife	31880124	3.18291e+07	74816	137.899	7371	89.4	7.5	3.1	89.1	8.7	2.2	85.7	6.3	8
563-5	M. ericifolia	Tenerife	26768916	2.67293e+07	75434	138.597	6747	89.8	7.8	2.4	89.9	8	2.1	86.3	6.1	7.6

## Sheet: Table S2
Table S2. Information of samples used including species, population of origin, geographical coordinates, genotyping success, and sequencing throughput.
Sample	Species	Island	Latitude	Longitude	Pop	Study	Passed QC	Included species grouping	Included Pop dataset	Nr. raw reads	N. reads after QC
H1-A	M. hierrensis	El Hierro	27.8139	-17.898	Mhr1	Curto et al. 2017	Yes	Yes	Yes	46990	44130
H1-B	M. hierrensis	El Hierro	27.8139	-17.898	Mhr1	Curto et al. 2017	Yes	Yes	Yes	41834	39218
H1-C	M. hierrensis	El Hierro	27.8139	-17.898	Mhr1	Curto et al. 2017	Yes	Yes	Yes	41096	38956
H1-E	M. hierrensis	El Hierro	27.8139	-17.898	Mhr1	Curto et al. 2017	Yes	Yes	Yes	30397	26850
H5-A	M. hierrensis	El Hierro	27.7522	-18.0025	Mhr2	Curto et al. 2017	Yes	Yes	Yes	43953	41977
H5-B	M. hierrensis	El Hierro	27.7522	-18.0025	Mhr2	Curto et al. 2017	Yes	Yes	Yes	51086	48461
H5-C	M. hierrensis	El Hierro	27.7522	-18.0025	Mhr2	Curto et al. 2017	Yes	Yes	Yes	56452	52593
H5-D	M. hierrensis	El Hierro	27.7522	-18.0025	Mhr2	Curto et al. 2017	Yes	Yes	Yes	59379	55891
H6-A	M. hierrensis	El Hierro	27.7166	-17.9571	Mhr3	Curto et al. 2017	Yes	Yes	No	47345	45051
H6-B	M. hierrensis	El Hierro	27.7166	-17.9571	Mhr3	Curto et al. 2017	Yes	Yes	No	36303	29473
H6-C*	M. hierrensis	El Hierro	27.7166	-17.9571	Mhr3	Curto et al. 2017	Yes	Yes	No	45002	41353
P343	M. benthamii	Gran Canaria	28.0927	-15.5942	Mbe0	Curto et al. 2017	Yes	Yes	No	13318	12706
C154-1c	M. benthamii	Gran Canaria	27.9415	-15.6349	Mbe1	Curto et al. 2017	No	No	No	9411	8799
C154-1a	M. benthamii	Gran Canaria	27.9415	-15.6349	Mbe1	Curto et al. 2017	Yes	Yes	No	9959	9537
C154-1b	M. benthamii	Gran Canaria	27.9415	-15.6349	Mbe1	Curto et al. 2017	Yes	Yes	No	17179	16467
C155-1a	M. benthamii	Gran Canaria	27.9495	-15.6311	Mbe2	Curto et al. 2017	Yes	Yes	Yes	15630	14994
C155-1b	M. benthamii	Gran Canaria	27.9495	-15.6311	Mbe2	Curto et al. 2017	Yes	Yes	Yes	19328	18511
C155-1c	M. benthamii	Gran Canaria	27.9495	-15.6311	Mbe2	Curto et al. 2017	Yes	Yes	Yes	23929	22969
C155-1d	M. benthamii	Gran Canaria	27.9495	-15.6311	Mbe2	Curto et al. 2017	Yes	Yes	Yes	9905	9523
C158-5a	M. benthamii	Gran Canaria	27.9682	-15.6074	Mbe4	Curto et al. 2017	Yes	Yes	Yes	12136	11580
C158-5b	M. benthamii	Gran Canaria	27.9682	-15.6074	Mbe4	Curto et al. 2017	Yes	Yes	Yes	14420	13722
C158-7a	M. benthamii	Gran Canaria	27.9682	-15.6074	Mbe4	Curto et al. 2017	Yes	Yes	Yes	9997	9555
C158-7b	M. benthamii	Gran Canaria	27.9682	-15.6074	Mbe4	Curto et al. 2017	Yes	Yes	Yes	11701	11074
C158-7c	M. benthamii	Gran Canaria	27.9682	-15.6074	Mbe4	Curto et al. 2017	No	No	No	8165	7629
H4-1	M. benthamii	Gran Canaria	27.8963	-15.6843	Mbe5	Curto et al. 2017	Yes	Yes	No	16194	15439
P416	M. canariensis	Gran Canaria	27.8093	-15.5832	Mcn1	Curto et al. 2017	Yes	Yes	No	7742	7586
P330	M. canariensis	Gran Canaria	28.0927	-15.5942	Mcn10	Puppo et al. 2015	No	No	No	4673	4580
C149-2a	M. canariensis	Gran Canaria	27.9073	-15.7058	Mcn6	Curto et al. 2017	Yes	Yes	No	13014	12569
C149-2b	M. canariensis	Gran Canaria	27.9073	-15.7058	Mcn6	Curto et al. 2017	Yes	Yes	No	15627	14991
C149-2c	M. canariensis	Gran Canaria	27.9073	-15.7058	Mcn6	Curto et al. 2017	Yes	Yes	No	19006	18226
C174-3a	M. canariensis	Gran Canaria	27.9178	-15.7256	Mcn7	Curto et al. 2017	Yes	Yes	Yes	15596	14903
C174-3b	M. canariensis	Gran Canaria	27.9178	-15.7256	Mcn7	Curto et al. 2017	Yes	Yes	Yes	15641	14903
C174-3d	M. canariensis	Gran Canaria	27.9178	-15.7256	Mcn7	Curto et al. 2017	Yes	Yes	Yes	17483	16766
C174-3e	M. canariensis	Gran Canaria	27.9178	-15.7256	Mcn7	Curto et al. 2017	Yes	Yes	Yes	14583	13939
C174-3f	M. canariensis	Gran Canaria	27.9178	-15.7256	Mcn7	Curto et al. 2017	Yes	Yes	Yes	12803	12301
C174-3h	M. canariensis	Gran Canaria	27.9178	-15.7256	Mcn7	Curto et al. 2017	Yes	Yes	Yes	8223	7891
C174-3c	M. canariensis	Gran Canaria	27.9178	-15.7256	Mcn7	Curto et al. 2017	No	No	No	10059	9398
C174-3g	M. canariensis	Gran Canaria	27.9178	-15.7256	Mcn7	Curto et al. 2017	No	No	No	3017	2925
P352	M. canariensis	Gran Canaria	28.0581	-15.612	Mcn8	Curto et al. 2017	No	No	No	1274	1245
C173-2	M. canariensis	Gran Canaria	28.0886	-15.5931	Mcn9	Curto et al. 2017	No	No	No	9656	9056
C179-3a	M. helianthemifolia	Gran Canaria	27.8193	-15.5783	Mhe1	Curto et al. 2017	Yes	No	No	11606	11090
H25	M. helianthemifolia	Gran Canaria	27.8199	-15.578	Mhe2	Puppo et al. 2015	Yes	No	No	13624	13029
P428	M. helianthemifolia	Gran Canaria	27.8207	-15.5776	Mhe3	Curto et al. 2017	Yes	No	No	5428	5207
C150-1c	M. lanata	Gran Canaria	27.9094	-15.6994	Mln2	Curto et al. 2017	No	No	No	9593	8925
C150-1a	M. lanata	Gran Canaria	27.9094	-15.6994	Mln2	Curto et al. 2017	Yes	Yes	No	9145	8980
H8-1	M. lanata	Gran Canaria	27.9095	-15.6872	Mln2	Puppo et al. 2015	No	No	No	7471	7335
C151-1a	M. lanata	Gran Canaria	27.9145	-15.6878	Mln3	Curto et al. 2017	Yes	Yes	No	14878	14236
C151-1b	M. lanata	Gran Canaria	27.9145	-15.6878	Mln3	Curto et al. 2017	Yes	Yes	No	18365	17641
C151-1c	M. lanata	Gran Canaria	27.9145	-15.6878	Mln3	Curto et al. 2017	Yes	Yes	No	17226	16599
C152-1c	M. lanata	Gran Canaria	27.928	-15.6765	Mln4	Curto et al. 2017	No	No	No	1737	1676
C152-1a	M. lanata	Gran Canaria	27.928	-15.6765	Mln4	Curto et al. 2017	Yes	Yes	No	19536	18722
C152-1b	M. lanata	Gran Canaria	27.928	-15.6765	Mln4	Curto et al. 2017	Yes	Yes	No	22859	21894
C155-2a	M. lanata	Gran Canaria	27.9495	-15.6311	Mln5	Curto et al. 2017	Yes	Yes	No	12398	11740
C155-2b	M. lanata	Gran Canaria	27.9495	-15.6311	Mln5	Curto et al. 2017	Yes	Yes	No	12362	11820
C155-2c	M. lanata	Gran Canaria	27.9495	-15.6311	Mln5	Curto et al. 2017	Yes	Yes	No	13635	13027
C157-2a	M. lanata	Gran Canaria	27.9707	-15.6125	Mln6	Curto et al. 2017	Yes	Yes	No	14438	13677
C157-2b	M. lanata	Gran Canaria	27.9707	-15.6125	Mln6	Curto et al. 2017	Yes	Yes	No	29746	28260
C157-2c	M. lanata	Gran Canaria	27.9707	-15.6125	Mln6	Curto et al. 2017	Yes	Yes	No	16759	16025
C156-2	M. lanata	Gran Canaria	27.9651	-15.6053	Mln7	Curto et al. 2017	No	No	No	8216	7704
C158-8a	M. lanata	Gran Canaria	27.9682	-15.6074	Mln7	Curto et al. 2017	Yes	Yes	Yes	14813	14185
C158-8b	M. lanata	Gran Canaria	27.9682	-15.6074	Mln7	Curto et al. 2017	Yes	Yes	Yes	14253	13585
C158-8c	M. lanata	Gran Canaria	27.9682	-15.6074	Mln7	Curto et al. 2017	Yes	Yes	Yes	18068	17400
C158-8d	M. lanata	Gran Canaria	27.9682	-15.6074	Mln7	Curto et al. 2017	Yes	Yes	Yes	16929	16229
C158-8e	M. lanata	Gran Canaria	27.9682	-15.6074	Mln7	Curto et al. 2017	Yes	Yes	Yes	15974	15293
C174-1	M. lanata	Gran Canaria	27.9178	-15.7256	Mln8	Curto et al. 2017	Yes	Yes	No	17712	16964
C171-1	M. lanata	Gran Canaria	28.0518	-15.6949	Mln8	Curto et al. 2017	Yes	Yes	No	14982	14380
P500	M. leucantha	Gran Canaria	27.9785	-15.7634	Mle1	Curto et al. 2017	No	No	No	9219	8456
C175-2a	M. leucantha	Gran Canaria	27.9873	-15.7399	Mle1	Curto et al. 2017	Yes	Yes	Yes	10331	9817
C175-2c	M. leucantha	Gran Canaria	27.9873	-15.7399	Mle1	Curto et al. 2017	Yes	Yes	Yes	8683	8237
C175-2e	M. leucantha	Gran Canaria	27.9873	-15.7399	Mle1	Curto et al. 2017	Yes	Yes	Yes	7310	6777
C175-2f	M. leucantha	Gran Canaria	27.9873	-15.7399	Mle1	Curto et al. 2017	Yes	Yes	Yes	6024	5702
C175-2g	M. leucantha	Gran Canaria	27.9873	-15.7399	Mle1	Curto et al. 2017	Yes	Yes	Yes	18067	17336
C175-2b	M. leucantha	Gran Canaria	27.9873	-15.7399	Mle1	Curto et al. 2017	No	No	No	5442	5050
C175-2d	M. leucantha	Gran Canaria	27.9873	-15.7399	Mle1	Curto et al. 2017	No	No	No	554	522
C169-1	M. pineolens	Gran Canaria	28.0577	-15.6885	Mpn1	Curto et al. 2017	Yes	No	No	15134	14546
P387	M. pineolens	Gran Canaria	28.0575	-15.6885	Mpn2	Curto et al. 2017	Yes	No	No	18234	17411
P477	M. tenuis	Gran Canaria	28.0926	-15.701	Mtu-lk1	Curto et al. 2017	Yes	Yes	No	4147	3955
P487	M. tenuis	Gran Canaria	28.0309	-15.7656	Mtu-lk2	Curto et al. 2017	Yes	Yes	No	14168	13527
H20-2	M. tenuis	Gran Canaria	27.9897	-15.6907	Mtu-tu10	Curto et al. 2017	Yes	Yes	No	7510	7304
P496	M. tenuis	Gran Canaria	27.9792	-15.7634	Mtu-tu11	Curto et al. 2017	Yes	Yes	No	4694	4600
C146-1a	M. tenuis	Gran Canaria	27.869	-15.7361	Mtu-tu3	Curto et al. 2017	No	No	No	365	352
C146-1b	M. tenuis	Gran Canaria	27.869	-15.7361	Mtu-tu3	Curto et al. 2017	No	No	No	9534	8951
C146-1c	M. tenuis	Gran Canaria	27.869	-15.7361	Mtu-tu3	Curto et al. 2017	Yes	Yes	No	14315	13692
C146-1d	M. tenuis	Gran Canaria	27.869	-15.7361	Mtu-tu3	Curto et al. 2017	Yes	Yes	No	19638	19020
C147-1a	M. tenuis	Gran Canaria	27.8888	-15.7183	Mtu-tu4	Curto et al. 2017	Yes	Yes	No	18535	17748
C147-1b	M. tenuis	Gran Canaria	27.8888	-15.7183	Mtu-tu4	Curto et al. 2017	Yes	Yes	No	16363	15692
C148-1c	M. tenuis	Gran Canaria	27.9032	-15.7055	Mtu-tu5	Curto et al. 2017	No	No	No	6274	5878
C148-1a	M. tenuis	Gran Canaria	27.9032	-15.7055	Mtu-tu5	Curto et al. 2017	Yes	Yes	No	16889	16097
C148-1b	M. tenuis	Gran Canaria	27.9032	-15.7055	Mtu-tu5	Curto et al. 2017	Yes	Yes	No	13210	12631
C149-1a	M. tenuis	Gran Canaria	27.9073	-15.7058	Mtu-tu6	Curto et al. 2017	Yes	Yes	No	16176	15561
C149-1b	M. tenuis	Gran Canaria	27.9073	-15.7058	Mtu-tu6	Curto et al. 2017	Yes	Yes	No	16391	15699
C149-1c	M. tenuis	Gran Canaria	27.9073	-15.7058	Mtu-tu6	Curto et al. 2017	Yes	Yes	No	20100	19336
C167-1	M. tenuis	Gran Canaria	27.9896	-15.6908	Mtu-tu7	Curto et al. 2017	Yes	Yes	No	15636	14905
C174-2a	M. tenuis	Gran Canaria	27.9178	-15.7256	Mtu-tu8	Curto et al. 2017	Yes	Yes	Yes	15855	15160
C174-2b	M. tenuis	Gran Canaria	27.9178	-15.7256	Mtu-tu8	Curto et al. 2017	Yes	Yes	Yes	18249	17580
C174-2c	M. tenuis	Gran Canaria	27.9178	-15.7256	Mtu-tu8	Curto et al. 2017	Yes	Yes	Yes	14560	14011
C174-2d	M. tenuis	Gran Canaria	27.9178	-15.7256	Mtu-tu8	Curto et al. 2017	Yes	Yes	Yes	13427	12844
C174-2e	M. tenuis	Gran Canaria	27.9178	-15.7256	Mtu-tu8	Curto et al. 2017	Yes	Yes	Yes	15581	14987
C174-2f	M. tenuis	Gran Canaria	27.9178	-15.7256	Mtu-tu8	Curto et al. 2017	Yes	Yes	Yes	14835	14253
C174-2i	M. tenuis	Gran Canaria	27.9178	-15.7256	Mtu-tu8	Curto et al. 2017	Yes	Yes	Yes	12757	12237
C174-2j	M. tenuis	Gran Canaria	27.9178	-15.7256	Mtu-tu8	Curto et al. 2017	Yes	Yes	Yes	18781	17962
C174-2k	M. tenuis	Gran Canaria	27.9178	-15.7256	Mtu-tu8	Curto et al. 2017	Yes	Yes	Yes	16390	15759
C174-2l	M. tenuis	Gran Canaria	27.9178	-15.7256	Mtu-tu8	Curto et al. 2017	Yes	Yes	Yes	13757	13183
C174-2m	M. tenuis	Gran Canaria	27.9178	-15.7256	Mtu-tu8	Curto et al. 2017	Yes	Yes	Yes	14203	13629
C174-2g	M. tenuis	Gran Canaria	27.9178	-15.7256	Mtu-tu8	Curto et al. 2017	No	No	No	7020	6583
C175-3	M. tenuis	Gran Canaria	27.9873	-15.7399	Mtu-tu9	Curto et al. 2017	Yes	Yes	No	6332	6078
569-1	M. gomerensis	La Gomera	28.099	-17.1729	Mgo1	New	Yes	Yes	No	54765	52260
572-1	M. gomerensis	La Gomera	28.0996	-17.1849	Mgo2	Curto et al. 2017	Yes	Yes	No	46402	43471
572-2	M. gomerensis	La Gomera	28.0996	-17.1849	Mgo2	Curto et al. 2017	Yes	Yes	No	34466	33145
572-3	M. gomerensis	La Gomera	28.0996	-17.1849	Mgo2	Curto et al. 2017	Yes	Yes	No	44429	41652
572-4	M. gomerensis	La Gomera	28.0996	-17.1849	Mgo2	Curto et al. 2017	Yes	Yes	No	49975	47039
579-2	M. gomerensis	La Gomera	28.126	-17.2839	Mgo3	Curto et al. 2017	Yes	Yes	No	66863	63804
579-3	M. gomerensis	La Gomera	28.126	-17.2839	Mgo3	Curto et al. 2017	Yes	Yes	No	49022	46527
579-6	M. gomerensis	La Gomera	28.126	-17.2839	Mgo3	Curto et al. 2017	Yes	Yes	No	49041	46962
583-1	M. gomerensis	La Gomera	28.1251	-17.2087	Mgo4	Curto et al. 2017	Yes	Yes	No	52556	49963
583-2	M. gomerensis	La Gomera	28.1251	-17.2087	Mgo4	Curto et al. 2017	Yes	Yes	No	46854	44530
583-3	M. gomerensis	La Gomera	28.1251	-17.2087	Mgo4	Curto et al. 2017	Yes	Yes	No	64088	61099
PLP-28D	M. herpyllomorpha	La Gomera	28.7486	-17.8853	Mhp1	Curto et al. 2017	Yes	No	No	12501	11408
PLP-28A	M. herpyllomorpha	La Gomera	28.7486	-17.8853	Mhp1	Curto et al. 2017	No	No	No	1962	969
PLP-28B	M. herpyllomorpha	La Gomera	28.7486	-17.8853	Mhp1	Curto et al. 2017	No	No	No	6508	2086
PLP-28C	M. herpyllomorpha	La Gomera	28.7486	-17.8853	Mhp1	Curto et al. 2017	No	No	No	12826	11690
PLP-36A	M. herpyllomorpha	La Gomera	28.7709	-17.7704	Mhp2	Curto et al. 2017	Yes	No	No	33533	30984
PLP-36B	M. herpyllomorpha	La Gomera	28.7709	-17.7704	Mhp2	New	No	No	No	1867	1719
PLP-36C	M. herpyllomorpha	La Gomera	28.7709	-17.7704	Mhp2	Curto et al. 2017	No	No	No	783	330
PLP-36D	M. herpyllomorpha	La Gomera	28.7709	-17.7704	Mhp2	Curto et al. 2017	No	No	No	1249	199
PLP-33A	M. herpyllomorpha	La Gomera	28.4716	-17.8365	Mhp3	New	No	No	No	2350	1871
PLP-33B	M. herpyllomorpha	La Gomera	28.4716	-17.8365	Mhp3	New	No	No	No	967	881
PLP-33C	M. herpyllomorpha	La Gomera	28.4716	-17.8365	Mhp3	Curto et al. 2017	No	No	No	1722	1063
PLP-33D	M. herpyllomorpha	La Gomera	28.4716	-17.8365	Mhp3	New	No	No	No	789	588
PLP-31A	M. herpyllomorpha	La Gomera	28.7523	-17.8826	Mhp4	New	No	No	No	1029	811
PLP-31B	M. herpyllomorpha	La Gomera	28.7523	-17.8826	Mhp4	New	No	No	No	848	476
PLP-31C	M. herpyllomorpha	La Gomera	28.7523	-17.8826	Mhp4	Curto et al. 2017	No	No	No	7310	6552
PLP-31D	M. herpyllomorpha	La Gomera	28.7523	-17.8826	Mhp4	Curto et al. 2017	No	No	No	1785	646
574-1	M. lepida	La Gomera	28.0801	-17.2092	Mlp1	Curto et al. 2017	No	No	No	12506	10771
574-2	M. lepida	La Gomera	28.0801	-17.2092	Mlp1	Curto et al. 2017	Yes	Yes	No	54949	52233
574-3	M. lepida	La Gomera	28.0801	-17.2092	Mlp1	Curto et al. 2017	Yes	Yes	No	57057	54489
574-4	M. lepida	La Gomera	28.0801	-17.2092	Mlp1	Curto et al. 2017	Yes	Yes	No	38216	36526
578-1	M. lepida	La Gomera	28.107	-17.2377	Mlp2	Curto et al. 2017	Yes	Yes	Yes	52656	49338
578-2	M. lepida	La Gomera	28.107	-17.2377	Mlp2	Curto et al. 2017	Yes	Yes	Yes	57150	54780
578-3	M. lepida	La Gomera	28.107	-17.2377	Mlp2	Curto et al. 2017	Yes	Yes	Yes	43165	41477
578-4	M. lepida	La Gomera	28.107	-17.2377	Mlp2	Curto et al. 2017	Yes	Yes	Yes	49030	46717
584-1	M. lepida	La Gomera	28.1106	-17.2172	Mlp5	Curto et al. 2017	Yes	Yes	Yes	49265	46872
584-2	M. lepida	La Gomera	28.1106	-17.2172	Mlp5	Curto et al. 2017	Yes	Yes	Yes	39925	38424
584-3	M. lepida	La Gomera	28.1106	-17.2172	Mlp5	Curto et al. 2017	Yes	Yes	Yes	52356	50055
584-4	M. lepida	La Gomera	28.1106	-17.2172	Mlp5	Curto et al. 2017	Yes	Yes	Yes	65399	60768
564-1	M. pedro-luisii	La Gomera	28.1278	-17.1713	Mpl1	Curto et al. 2017	Yes	Yes	Yes	49414	46579
564-2	M. pedro-luisii	La Gomera	28.1278	-17.1713	Mpl1	Curto et al. 2017	Yes	Yes	Yes	41416	38670
564-3	M. pedro-luisii	La Gomera	28.1278	-17.1713	Mpl1	Curto et al. 2017	Yes	Yes	Yes	39489	37676
564-4	M. pedro-luisii	La Gomera	28.1278	-17.1713	Mpl1	Curto et al. 2017	Yes	Yes	Yes	57171	54621
566-1	M. pedro-luisii	La Gomera	28.1694	-17.2499	Mpl2	Curto et al. 2017	Yes	Yes	Yes	56644	53979
566-2	M. pedro-luisii	La Gomera	28.1694	-17.2499	Mpl2	Curto et al. 2017	Yes	Yes	Yes	48738	46582
566-3	M. pedro-luisii	La Gomera	28.1694	-17.25	Mpl2	Curto et al. 2017	Yes	Yes	Yes	32144	30761
566-4	M. pedro-luisii	La Gomera	28.1694	-17.2498	Mpl2	Curto et al. 2017	Yes	Yes	Yes	51764	49627
567-1	M. pedro-luisii	La Gomera	28.1651	-17.3016	Mpl3	Curto et al. 2017	Yes	Yes	Yes	61069	57838
567-2	M. pedro-luisii	La Gomera	28.1651	-17.3016	Mpl3	Curto et al. 2017	Yes	Yes	Yes	49857	47328
567-3	M. pedro-luisii	La Gomera	28.1651	-17.3016	Mpl3	Curto et al. 2017	Yes	Yes	Yes	36683	35181
567-4	M. pedro-luisii	La Gomera	28.1651	-17.3016	Mpl3	Curto et al. 2017	Yes	Yes	Yes	15110	13069
576-1	M. pedro-luisii	La Gomera	28.0801	-17.2092	Mpl4	Curto et al. 2017	Yes	Yes	No	55807	53362
570-2	M. pedro-luisii x lepida	La Gomera	28.099	-17.1729	MlpXpl1	Curto et al. 2017	Yes	No	No	52134	49184
570-3	M. pedro-luisii x lepida	La Gomera	28.099	-17.1729	MlpXpl1	Curto et al. 2017	Yes	No	No	52791	50588
570-4	M. pedro-luisii x lepida	La Gomera	28.099	-17.1729	MlpXpl1	Curto et al. 2017	Yes	No	No	56546	53993
570-5	M. pedro-luisii x lepida	La Gomera	28.099	-17.1729	MlpXpl1	Curto et al. 2017	Yes	No	No	39929	38474
575-1	M. pedro-luisii x lepida	La Gomera	28.0801	-17.2092	MlpXpl2	Curto et al. 2017	Yes	No	No	44882	42799
575-2	M. pedro-luisii x lepida	La Gomera	28.0801	-17.2092	MlpXpl2	Curto et al. 2017	Yes	No	No	40654	38773
585-1	M. pedro-luisii x lepida	La Gomera	28.1106	-17.2172	MlpXpl2	Curto et al. 2017	Yes	No	No	43897	42066
Lanz	M. mahanensis	Lanzarote			Mhr4	Curto et al. 2012	Yes	Yes	No	37230	35620
Micromeria1	M. mahanensis	Lanzarote	29.0567	-13.5491	Mma1	Curto et al. 2017	Yes	Yes	Yes	44278	41530
Micromeria2	M. mahanensis	Lanzarote	29.0567	-13.5491	Mma1	Curto et al. 2017	Yes	Yes	Yes	58273	55815
Micromeria3	M. mahanensis	Lanzarote	29.0567	-13.5491	Mma1	Curto et al. 2017	Yes	Yes	Yes	42737	41074
MicromeriaC	M. mahanensis	Lanzarote	29.2143	-13.481	Mma1	Curto et al. 2017	Yes	Yes	Yes	56561	52631
MicromeriaD	M. mahanensis	Lanzarote	29.2143	-13.481	Mma1	Curto et al. 2017	Yes	Yes	Yes	46400	43553
MicromeriaE	M. mahanensis	Lanzarote	29.2143	-13.481	Mma1	Curto et al. 2017	Yes	Yes	Yes	59447	57048
MicromeriaF	M. mahanensis	Lanzarote	29.2143	-13.481	Mma1	Curto et al. 2017	Yes	Yes	Yes	57643	54884
Nr6	M. madeirensis	Madeira			Mmd1	New	Yes	No	No	44622	41902
MA034	M. hochreutineri	Morocco			Mhoc1	New	Yes	No	No	31529	27085
MA035*	M. hochreutineri	Morocco			Mhoc1	New	Yes	No	No	51303	49067
SP4-1	M. graeca	Souther Spain			Mgrc1	New	Yes	No	No	45125	42902
SP1-4	M. graeca	Souther Spain			Mgrc2	New	Yes	No	No	65031	62022
D255	M. densiflora	Tenerife	28.3517	-16.8717	Mdn1	Curto et al. 2017	Yes	Yes	Yes	14445	13998
D256	M. densiflora	Tenerife	28.3517	-16.8717	Mdn1	Curto et al. 2017	Yes	Yes	Yes	17127	16394
D257	M. densiflora	Tenerife	28.3517	-16.8717	Mdn1	Curto et al. 2017	Yes	Yes	Yes	15814	15259
D258	M. densiflora	Tenerife	28.3517	-16.8717	Mdn1	New	Yes	Yes	Yes	17872	17233
D259	M. densiflora	Tenerife	28.3517	-16.8717	Mdn1	Curto et al. 2017	Yes	Yes	Yes	14965	14470
DV260	M. densiflora	Tenerife	28.3517	-16.8717	Mdn1	Curto et al. 2017	Yes	Yes	Yes	16538	15968
G27A	M. glomerata	Tenerife	28.5584	-16.2397	Mgl1	New	Yes	Yes	Yes	17993	16615
G27C	M. glomerata	Tenerife	28.5584	-16.2397	Mgl1	New	Yes	Yes	Yes	10181	8861
G27B	M. glomerata	Tenerife	28.5584	-16.2397	Mgl1	New	No	No	No	5482	4012
G27D	M. glomerata	Tenerife	28.5584	-16.2397	Mgl1	New	No	No	No	11549	8869
G201	M. glomerata	Tenerife	28.5627	-16.2086	Mgl1	Curto et al. 2017	Yes	Yes	Yes	8976	8568
G201-A	M. glomerata	Tenerife	28.5627	-16.2086	Mgl1	New	Yes	Yes	Yes	50559	48429
G203	M. glomerata	Tenerife	28.5627	-16.2086	Mgl1	Curto et al. 2017	Yes	Yes	Yes	5970	5763
G200	M. glomerata	Tenerife	28.5627	-16.2086	Mgl1	Curto et al. 2017	No	No	No	1493	1458
G200-A	M. glomerata	Tenerife	28.5627	-16.2086	Mgl1	Curto et al. 2017	No	No	No	6591	5978
G202	M. glomerata	Tenerife	28.5627	-16.2086	Mgl1	Curto et al. 2017	No	No	No	2268	2205
H153	M. ericifolia	Tenerife	28.2945	-16.403	Mhy1	Curto et al. 2017	Yes	Yes	No	3209	3097
H165	M. ericifolia	Tenerife	28.2129	-16.4382	Mhy2	Curto et al. 2017	Yes	Yes	No	7521	7212
H162	M. ericifolia	Tenerife	28.2498	-16.4382	Mhy2	Curto et al. 2017	Yes	Yes	No	5893	5685
H170	M. ericifolia	Tenerife	28.1831	-16.4532	Mhy3	Curto et al. 2017	No	No	No	5542	4847
H169	M. ericifolia	Tenerife	28.1831	-16.4532	Mhy3	Curto et al. 2017	Yes	Yes	No	7437	7146
H171	M. ericifolia	Tenerife	28.1831	-16.4532	Mhy3	Curto et al. 2017	Yes	Yes	No	4809	4651
HK181	M. ericifolia	Tenerife	28.2009	-16.4249	Mhy3	Curto et al. 2017	Yes	Yes	Yes	5029	4856
HK180	M. ericifolia	Tenerife	28.2009	-16.4249	Mhy3	Curto et al. 2017	No	No	No	6057	5771
H172	M. ericifolia	Tenerife	28.1523	-16.4916	Mhy4	Curto et al. 2017	Yes	Yes	No	6660	6423
H173	M. ericifolia	Tenerife	28.1523	-16.4916	Mhy4	Curto et al. 2017	Yes	Yes	No	7533	7266
H268	M. ericifolia	Tenerife	28.3727	-16.4276	Mhy5	Curto et al. 2017	Yes	Yes	No	15485	15064
H269	M. ericifolia	Tenerife	28.3727	-16.4276	Mhy5	Curto et al. 2017	Yes	Yes	No	14868	14336
H272	M. ericifolia	Tenerife	28.3727	-16.4276	Mhy5	Curto et al. 2017	Yes	Yes	No	15135	14641
V239	M. ericifolia	Tenerife	28.3959	-16.5898	Mhy6	Curto et al. 2017	Yes	Yes	No	8557	8296
V241	M. ericifolia	Tenerife	28.3959	-16.5898	Mhy6	Curto et al. 2017	Yes	Yes	No	14367	13889
V243	M. ericifolia	Tenerife	28.3959	-16.5898	Mhy6	Curto et al. 2017	Yes	Yes	No	14110	13646
HK175	M. ericifolia	Tenerife	28.1411	-16.4546	Mhy7	Curto et al. 2017	Yes	Yes	Yes	6709	6436
HK176	M. ericifolia	Tenerife	28.1411	-16.4546	Mhy7	Curto et al. 2017	Yes	Yes	Yes	8423	8124
HK178	M. ericifolia	Tenerife	28.1411	-16.4546	Mhy7	Curto et al. 2017	Yes	Yes	Yes	7068	6821
LC290	M. lachnophylla	Tenerife	28.309	-16.5671	Mlc1	Curto et al. 2017	Yes	Yes	Yes	6962	6699
LC291	M. lachnophylla	Tenerife	28.309	-16.5671	Mlc1	Curto et al. 2017	Yes	Yes	Yes	9539	9166
LC292	M. lachnophylla	Tenerife	28.309	-16.5671	Mlc1	Curto et al. 2017	Yes	Yes	Yes	9121	8767
LC294	M. lachnophylla	Tenerife	28.309	-16.5671	Mlc1	Curto et al. 2017	Yes	Yes	Yes	6714	6452
LC296	M. lachnophylla	Tenerife	28.309	-16.5671	Mlc1	Curto et al. 2017	Yes	Yes	Yes	21105	20436
LC297	M. lachnophylla	Tenerife	28.309	-16.5671	Mlc1	New	Yes	Yes	Yes	20344	19152
LC298	M. lachnophylla	Tenerife	28.309	-16.5671	Mlc1	Curto et al. 2017	Yes	Yes	Yes	25197	24173
LC293	M. lachnophylla	Tenerife	28.309	-16.5671	Mlc1	Curto et al. 2017	No	No	No	1024	969
LC295	M. lachnophylla	Tenerife	28.309	-16.5671	Mlc1	Curto et al. 2017	No	No	No	7599	7302
LS288	M. lasiophylla	Tenerife	28.2365	-16.5773	Mls2	Curto et al. 2017	Yes	Yes	Yes	10410	10043
LS287	M. lasiophylla	Tenerife	28.2365	-16.5773	Mls2	Curto et al. 2017	No	No	No	4733	4584
LS283	M. lasiophylla	Tenerife	28.2366	-16.5762	Mls2	Curto et al. 2017	Yes	Yes	Yes	8735	8418
LS286	M. lasiophylla	Tenerife	28.2366	-16.5762	Mls2	Curto et al. 2017	Yes	Yes	Yes	12037	11631
LS274	M. lasiophylla	Tenerife	28.2374	-16.5748	Mls2	Curto et al. 2017	Yes	Yes	Yes	10209	9897
LS275	M. lasiophylla	Tenerife	28.2374	-16.5748	Mls2	Curto et al. 2017	Yes	Yes	Yes	9106	8762
LS276	M. lasiophylla	Tenerife	28.2374	-16.5748	Mls2	Curto et al. 2017	Yes	Yes	Yes	9330	8978
LS279	M. lasiophylla	Tenerife	28.2374	-16.5748	Mls2	Curto et al. 2017	Yes	Yes	Yes	9987	9652
LS280	M. lasiophylla	Tenerife	28.2374	-16.5748	Mls2	Curto et al. 2017	Yes	Yes	Yes	10955	10533
LS281	M. lasiophylla	Tenerife	28.2374	-16.5748	Mls2	Curto et al. 2017	Yes	Yes	Yes	11693	11287
R216	M. rivas-martinezii	Tenerife	28.5428	-16.1293	Mrm1	Curto et al. 2017	Yes	Yes	Yes	12224	10879
RM209	M. rivas-martinezii	Tenerife	28.5428	-16.1293	Mrm1	New	Yes	Yes	Yes	9488	9155
RM210	M. rivas-martinezii	Tenerife	28.5428	-16.1293	Mrm1	Curto et al. 2017	Yes	Yes	Yes	8769	8400
RM211	M. rivas-martinezii	Tenerife	28.5428	-16.1293	Mrm1	New	Yes	Yes	Yes	7875	7620
R209	M. rivas-martinezii	Tenerife	28.5428	-16.1293	Mrm1	Curto et al. 2017	No	No	No	10486	7072
R215	M. rivas-martinezii	Tenerife	28.5428	-16.1293	Mrm1	Curto et al. 2017	No	No	No	1229	264
RM212	M. rivas-martinezii	Tenerife	28.5428	-16.1293	Mrm1	New	No	No	No	11524	10089
RM227	M. rivas-martinezii	Tenerife	28.5434	-16.1379	Mrm1	New	Yes	Yes	Yes	11631	11259
RM228	M. rivas-martinezii	Tenerife	28.5434	-16.1379	Mrm1	New	Yes	Yes	Yes	16941	16331
RMV208	M. rivas-martinezii x tragothymus	Tenerife	28.5428	-16.1293	MrmxMva1	Curto et al. 2017	Yes	No	No	12250	11792
R207A	M. rivas-martinezii x tragothymus	Tenerife	28.5428	-16.1293	MrmXva1	New	Yes	No	No	55421	52788
T192	M. teneriffae	Tenerife	28.504	-16.2644	Mte3	Curto et al. 2017	Yes	Yes	No	8200	7875
TC299	M. teneriffae	Tenerife	28.2189	-16.4153	Mte-co4	Curto et al. 2017	Yes	Yes	No	14702	14222
TC186	M. teneriffae	Tenerife	28.4982	-16.2589	Mte-co4	Curto et al. 2017	Yes	Yes	No	3093	2993
TC188	M. teneriffae	Tenerife	28.4982	-16.2589	Mte-co4	Curto et al. 2017	Yes	Yes	No	5795	5544
TC300	M. teneriffae	Tenerife	28.2189	-16.4153	Mte-co5	Curto et al. 2017	Yes	Yes	No	17861	16907
TC301	M. teneriffae	Tenerife	28.2189	-16.4153	Mte-co5	Curto et al. 2017	Yes	Yes	No	6641	6406
TC303	M. teneriffae	Tenerife	28.2189	-16.4153	Mte-co5	Curto et al. 2017	Yes	Yes	No	15593	14900
T150	M. teneriffae	Tenerife	28.2945	-16.403	Mte-te1	Curto et al. 2017	No	No	No	1026	982
T156	M. teneriffae	Tenerife	28.2945	-16.403	Mte-te1	Curto et al. 2017	No	No	No	3327	3158
T151	M. teneriffae	Tenerife	28.2945	-16.403	Mte-te1	Curto et al. 2017	Yes	Yes	No	4331	4187
T159	M. teneriffae	Tenerife	28.2498	-16.4382	Mte1	Curto et al. 2017	No	No	No	1737	1475
T160	M. teneriffae	Tenerife	28.2498	-16.4382	Mte1	Curto et al. 2017	No	No	No	1454	1330
T157	M. teneriffae	Tenerife	28.2498	-16.4382	Mte1	New	Yes	Yes	No	4714	4506
T161	M. teneriffae	Tenerife	28.2498	-16.4382	Mte1	Curto et al. 2017	Yes	Yes	No	6718	6435
T168	M. teneriffae	Tenerife	28.2498	-16.4532	Mte2	Curto et al. 2017	Yes	Yes	No	5906	5680
TH163	M. teneriffae x ericifolia	Tenerife	28.2498	-16.4382	MtexMhy1	Curto et al. 2017	Yes	No	No	5391	5163
TH164	M. teneriffae x ericifolia	Tenerife	28.2498	-16.4382	MtexMhy1	Curto et al. 2017	Yes	No	No	5476	5269
TH154	M. teneriffae x ericifolia	Tenerife	28.2945	-16.403	MtexMhy2	Curto et al. 2017	No	No	No	2545	2439
TV190	M. teneriffae x tragothymus	Tenerife	28.504	-16.2644	MtexMva2	Curto et al. 2017	Yes	No	No	4280	4087
TV191	M. teneriffae x tragothymus	Tenerife	28.504	-16.2644	MtexMva2	Curto et al. 2017	Yes	No	No	2293	2210
V184	M. tragothymus	Tenerife	28.5162	-16.1747	Mva1	Curto et al. 2017	Yes	Yes	No	6733	6497
V194	M. tragothymus	Tenerife	28.504	-16.2644	Mva2	Curto et al. 2017	Yes	Yes	Yes	9550	9208
V195	M. tragothymus	Tenerife	28.504	-16.2644	Mva2	Curto et al. 2017	Yes	Yes	Yes	9719	9356
V193	M. tragothymus	Tenerife	28.504	-16.2644	Mva2	Curto et al. 2017	No	No	No	5652	4600
V196	M. tragothymus	Tenerife	28.5296	-16.1941	Mva2	Curto et al. 2017	Yes	Yes	Yes	9289	8934
V197	M. tragothymus	Tenerife	28.5296	-16.1941	Mva2	Curto et al. 2017	Yes	Yes	Yes	10794	10420
V204	M. tragothymus	Tenerife	28.5526	-16.2378	Mva2	Curto et al. 2017	Yes	Yes	Yes	7583	7311
V198	M. tragothymus	Tenerife	28.5626	-16.2094	Mva2	Curto et al. 2017	Yes	Yes	Yes	12173	11719
V199	M. tragothymus	Tenerife	28.5626	-16.2094	Mva2	Curto et al. 2017	Yes	Yes	Yes	7091	6830
V223	M. tragothymus	Tenerife	28.5425	-16.1305	Mva3	Curto et al. 2017	Yes	Yes	No	14329	13890
V230	M. tragothymus	Tenerife	28.5482	-16.1486	Mva4	Curto et al. 2017	Yes	Yes	Yes	12069	11695
V232	M. tragothymus	Tenerife	28.5482	-16.1486	Mva4	Curto et al. 2017	Yes	Yes	Yes	13633	13113
V236	M. tragothymus	Tenerife	28.5482	-16.1486	Mva4	Curto et al. 2017	Yes	Yes	Yes	10415	10066
V237	M. tragothymus	Tenerife	28.5482	-16.1486	Mva4	Curto et al. 2017	Yes	Yes	Yes	12037	11572
V238	M. tragothymus	Tenerife	28.5482	-16.1486	Mva4	Curto et al. 2017	Yes	Yes	Yes	14039	13672
V248	M. tenensis	Tenerife	28.3421	-16.8614	Mva5	Curto et al. 2017	Yes	Yes	No	15164	14710
V250	M. tenensis	Tenerife	28.3421	-16.8614	Mva5	Curto et al. 2017	Yes	Yes	No	15430	14913
V252	M. tenensis	Tenerife	28.3421	-16.8614	Mva5	Curto et al. 2017	Yes	Yes	No	14203	13787
V262	M. tenensis	Tenerife	28.3517	-16.8717	Mva6	Curto et al. 2017	Yes	Yes	No	14711	14129
BG65*	M. inodora				Mino1	Puppo et al. 2015	Yes	No	No	15914	13804

## Sheet: Table S3
Table S3. Information of the EPIC markers used including gene of origin, primer sequence and characteristics, amplification, and genotyping success.
Primer Name	Gene	Primer Forward	Primer Reverse	Tm forward	Tm reverse	Amplicon Size	Primer mix	in vitro	Genotyping success rate
AAT2	putative alcohol acyltransferase 2	ATCCACGTGGCACTTCATG	ACTGGAATATCACCGGCTTC	60.5	59.0	565	2	4 in 4	0
ADK	adenosine kinase	AAGTTCATGGGTGGGAGGTA	CTCGTTGGAATGAAGCTTGAC	57.8	59.9	402	1	4 in 4	0.876325
AKR	putative aldo/keto reductase	GCAAGCTTAAGCAAAGAAGCA	GTTCCACGGTGAGAATCTTGA	59.9	60.1	470	1	3 in 4	0.720848
C4H	cinnamate 4-hydroxylase	TCTCTTTAATGAGTGACCCCG	TTCAAATATGCAGGGTAAGCC	59.2	59.1	550	2	4 in 4	0.0530035
CAM	calmodulin	CCGGCCAATTGAAGATGTAG	GAACAGTGCCCAGAGCAATC	60.5	60.8	480	1	4 in 4	0.674912
CS	ATP-citrate synthase	GGAAGTACAATTTGGTCATGC	ACCAGCATACATTGGCTCTTC	57.1	59.2	578	2	4 in 4	0.00706714
DXR	1-deoxy-D-xylulose-5-phosphate reductoisomerase	CCACTGTAATCTTCTTCCCCA	CTCCCTCTTGCAAAGAAGCA	59.0	60.6	440	1	4 in 4	0.879859
ENO	enolase	AACTGAATCCATTCAAGCAGC	ATCTGAAAGCTTCACCGGC	59.3	60.4	447	1	4 in 4	0.848057
GTPBP1	glyceraldehyde 3-phosphate dehydrogenase	CAGCTACTCTCGGCTCAAGTT	TCTCGCCTGTCTAGCTTGC	58.9	59.7	422	1	4 in 4	0.904594
H3	histone H3	GAAACGCAGATCAGTCTGCA	AACTGCCCGTAAGTCCACTG	60.1	60.2	530	2	4 in 4	0.113074
HRGP1	hydroxyproline-rich glycoprotein family protein	GCACAATAACGAGGGGAATT	CAAACTGCTTGGTCACACG	58.9	58.9	560	1	4 in 4	0.0954064
IPK	isopentenyl monophosphate kinase	ACCAATGTTCCTGGAGTTCC	GGATGATGGGTGAATTCACC	58.8	60.0	497	2	0 in 4	0
ispG	4-hydroxy-3-methylbut-2-en-1-yl diphosphate synthase	GATGTCCGTTACTCTGGATCA	CACGTAAATGCTCTGGTGGT	57.6	58.6	463	1	4 in 4	0.791519
MAPKK1	mitogen activated protein kinase kinase 1	TTGCCAGCATTGCACTAAC	GGAACGTTATTCGCCTTGA	58.4	58.7	556	2	4 in 4	0.141343
MetE	cobalamine-independent methionine synthase	GCTGCATTGAGAGAAGGGTT	ATGTTCTCAAGGGCAGGCTT	59.4	61.2	504	1	4 in 4	0.812721
MtDh	menthol dehydrogenase	TCAAGTTCGATGGGTGTGAG	AGCTTACCTCTGTGCTGTGG	59.7	58.1	435	1	3 in 4	0.706714
NQO	quinone oxidoreductase	CCTACTACACGGGAATTCTTGG	TCCAAGAGCCCAATCCAC	59.9	59.6	443	2	3 in 4	0
PAE	pectin acetylesterase	CAAAGAATTTGGCAAGCAATC	CTGCAAAGAGACGACGCTTT	59.7	60.7	439	1	4 in 4	0.890459
PAL2	phenylalanine ammonia-lyase	GAGACGAGCGTTCTCCACCT	AGCAGAGATCGCCATGGC	61.9	62.5	510	1	3* in 4	0.699647
PGD	6-phosphogluconate dehydrogenase	ATGCAGCTGATTTCGGAAG	CAGATTCTTGCCAGCTCACC	59.0	60.9	508	1	3* in 4	0.300353
RPL23A	60S ribosomal protein L23a	TCACCACAGAGTCTGCAATGA	TTGTTGGCCACATCCAGAG	60.5	60.7	390	1	4 in 4	0.939929
SlNAC1	NAC domain protein	TGAAGCATTCGAAGCTTTCA	CTCCACTTGATGAGATGGCA	59.7	59.8	389	1	4 in 4	0.918728
SMT	selenocysteine methyltransferase	CGTGCGAGTTCCACACTCTT	GCATTTGATGGATCATTGGATC	61.5	61.4	470	1	4 in 4	0.724382
UCH3	ubiquitin c-terminal hydrolase 3	GAACCAGGTCCAGCTTCTTC	TTGTTCAGAGAAATTAAACGCC	58.9	58.4	532	2	4 in 4	0.279152

## Sheet: Table S4
Table S4. Genetic diversity and haplotyping results per population and species for both EPIC makers and cpDNA.
				EPIC					cpDNA
Species	Island	Age	Population	Populations		Species			Populations		Species
				pi	h	pi	h	nr. species with shared alleles	pi	h	pi	h	nr. species with shared alleles
M. mahanensis	Lanzarote	Old	Mma1	0.00101316	0.20136	0.00089437	0.180612	3.07143	0	0.809524	0	0.857143	1
M. benthamii	Gran Canaria	Old	Mbe2	0.00503754	0.765306	0.00593236	0.81892	5.57143	0.000181357	1	0.000506974	1	4
			Mbe4	0.00605653	0.831973				0.00146813	1
M. canariensis	Gran Canaria	Old	Mcn7	0.0018753	0.449639	0.00329477	0.586034	5.5	0	1	0.000146951	0.977778	3
M. lanata	Gran Canaria	Old	Mln7	0.0043136	0.63254	0.00458284	0.68542	5.07143	0.000784314	1	0.000244648	0.988304	4
M. leucantha	Gran Canaria	Old	Mle1	0.00254404	0.422789	0.00254404	0.422789	3.21429	0.000783929	0.9	0.000783929	0.9	3
M. tenuis	Gran Canaria	Old	Mtu-tu8	0.00551963	0.785399	0.0058946	0.799219	5.21429	0	0.981818	0.00030879	0.990769	5
M. gomerensis	La Gomera	Old				0.00174616	0.359219	4.57143			0.000136236	0.981818	1
M. lepida	La Gomera	Old	Mlp2	0.00334128	0.658163	0.0039558	0.655057	4.64286	0.000481	1	0.000393546	0.945454	2
			Mlp5	0.0021349	0.502041				0.000298092	0.833333
M. pedro-luisii	La Gomera	Old	Mpl1	0.00328988	0.523469	0.00358215	0.560604	6.21429	0	0	0.000441744	0.863636	1
			Mpl2	0.00197546	0.461735				0	0.666667
			Mpl3	0.00289819	0.487925				0	0.666667
M. densiflora	Tenerife	Old	Mdn1	0.00249884	0.390909	0.00249884	0.390909	5.28571	0.000117864	0.933333	0.000117864
M. rivas-martinezii	Tenerife	Old	Mrm1	0.00200007	0.456566	0.00200007	0.456566	4.28571	0.00112305	1	0.00112305	1	1
M. glomerata	Tenerife	Old	Mgl1	0.000591332	0.169388	0.000591332	0.169388	3.78571	0	1	0	1	1
M. ericifolia	Tenerife	Young	Mhy-kg7	0.00503522	0.608503	0.00621109	0.784082	8.07143	0.00131119	1	0.000826219	1	4
M. lachnophylla	Tenerife	Young	Mlc1	0.00537204	0.694781	0.00537204	0.694781	7.28571	0	0.952381	0	0.952381	3
M. lasiophylla	Tenerife	Young	Mls2	0.00531173	0.616748	0.00531173	0.616748	6	6.92e-05	0.833333	6.92e-05	0.833333	3
M. teneriffae	Tenerife	Old				0.00507684	0.663211	6.35714			0.00119511	0.981818	4
M.tragothymus	Tenerife	Young	Mva2	0.0056527	0.81308	0.0054797	0.812122	7.92857	0.00114351	0.952381	0.000183283	0.989011	5
			Mva4	0.00554864	0.77364				0.000108401	1
M. tenensis	Tenerife	Young				0.00578431	0.846939	8			0.000162048	1	0
M. hierrensis	El Hierro	Young	Mhr1	0.00348228	0.421769	0.00470814	0.579419	7.21429	0	0.833333	7.9e-05	0.963636	1
			Mhr2	0.00469388	0.566326				0.000132275	0.833333

## Sheet: Table S5
Table S5. Migration rates calculated with BayesAss. Species 1 corresponds to the migration receiver and species 2 to the source. Age 1 and 2 correspond to the age category assigned to the species 1 and 2, respectively.
Species 1	Species 2	Age 1	Age 2	Migration rate	95% interval
M. mahanensis	M. mahanensis	Old	Old	0.6791	0.0119
M. benthamii	M. mahanensis	Old	Old	0.0103	0.0102
M. canariensis	M. mahanensis	Old	Old	0.0112	0.0111
M. leucantha	M. mahanensis	Old	Old	0.014	0.0135
M. lanata	M. mahanensis	Old	Old	0.0087	0.0085
M. tenuis	M. mahanensis	Old	Old	0.0075	0.0072
M. gomerensis	M. mahanensis	Old	Old	0.0111	0.0106
M. lepida	M. mahanensis	Old	Old	0.0112	0.0108
M. pedro-luisii	M. mahanensis	Old	Old	0.0102	0.01
M. densiflora	M. mahanensis	Old	Old	0.0133	0.0128
M. glomerata	M. mahanensis	Old	Old	0.0141	0.0133
M. ericifolia	M. mahanensis	Young	Old	0.0097	0.0092
M. lachnophylla	M. mahanensis	Young	Old	0.0129	0.0123
M. lasiophylla	M. mahanensis	Young	Old	0.0116	0.0111
M. rivas-martinezii	M. mahanensis	Old	Old	0.0136	0.0131
M. teneriffae	M. mahanensis	Young	Old	0.0114	0.0108
M. tragothymus	M. mahanensis	Young	Old	0.0099	0.0094
M. tenensis	M. mahanensis	Young	Old	0.0146	0.0139
M. hierrensis	M. mahanensis	Young	Old	0.0113	0.011
M. mahanensis	M. benthamii	Old	Old	0.0122	0.0118
M. benthamii	M. benthamii	Old	Old	0.7506	0.0269
M. canariensis	M. benthamii	Old	Old	0.0114	0.0107
M. leucantha	M. benthamii	Old	Old	0.0783	0.0288
M. lanata	M. benthamii	Old	Old	0.0085	0.0085
M. tenuis	M. benthamii	Old	Old	0.0086	0.0083
M. gomerensis	M. benthamii	Old	Old	0.0111	0.0108
M. lepida	M. benthamii	Old	Old	0.0109	0.0105
M. pedro-luisii	M. benthamii	Old	Old	0.01	0.0099
M. densiflora	M. benthamii	Old	Old	0.0132	0.0128
M. glomerata	M. benthamii	Old	Old	0.0141	0.0132
M. ericifolia	M. benthamii	Young	Old	0.0092	0.0092
M. lachnophylla	M. benthamii	Young	Old	0.0128	0.0122
M. lasiophylla	M. benthamii	Young	Old	0.0118	0.0113
M. rivas-martinezii	M. benthamii	Old	Old	0.0134	0.0128
M. teneriffae	M. benthamii	Young	Old	0.0117	0.0112
M. tragothymus	M. benthamii	Young	Old	0.0103	0.0099
M. tenensis	M. benthamii	Young	Old	0.0146	0.014
M. hierrensis	M. benthamii	Young	Old	0.0113	0.0109
M. mahanensis	M. canariensis	Old	Old	0.1115	0.0286
M. benthamii	M. canariensis	Old	Old	0.0104	0.0101
M. canariensis	M. canariensis	Old	Old	0.7813	0.0288
M. leucantha	M. canariensis	Old	Old	0.0139	0.0134
M. lanata	M. canariensis	Old	Old	0.0087	0.0085
M. tenuis	M. canariensis	Old	Old	0.0074	0.007
M. gomerensis	M. canariensis	Old	Old	0.124	0.0303
M. lepida	M. canariensis	Old	Old	0.0115	0.0111
M. pedro-luisii	M. canariensis	Old	Old	0.0105	0.01
M. densiflora	M. canariensis	Old	Old	0.0133	0.0128
M. glomerata	M. canariensis	Old	Old	0.014	0.0133
M. ericifolia	M. canariensis	Young	Old	0.0091	0.0087
M. lachnophylla	M. canariensis	Young	Old	0.013	0.0126
M. lasiophylla	M. canariensis	Young	Old	0.0121	0.0116
M. rivas-martinezii	M. canariensis	Old	Old	0.0132	0.0125
M. teneriffae	M. canariensis	Young	Old	0.0111	0.0107
M. tragothymus	M. canariensis	Young	Old	0.01	0.0096
M. tenensis	M. canariensis	Young	Old	0.0145	0.0138
M. hierrensis	M. canariensis	Young	Old	0.0108	0.0106
M. mahanensis	M. leucantha	Old	Old	0.0122	0.0118
M. benthamii	M. leucantha	Old	Old	0.0114	0.0108
M. canariensis	M. leucantha	Old	Old	0.0118	0.0115
M. leucantha	M. leucantha	Old	Old	0.6806	0.0134
M. lanata	M. leucantha	Old	Old	0.0088	0.0084
M. tenuis	M. leucantha	Old	Old	0.0072	0.0069
M. gomerensis	M. leucantha	Old	Old	0.0111	0.0107
M. lepida	M. leucantha	Old	Old	0.0113	0.011
M. pedro-luisii	M. leucantha	Old	Old	0.0103	0.0097
M. densiflora	M. leucantha	Old	Old	0.0131	0.0126
M. glomerata	M. leucantha	Old	Old	0.0138	0.0134
M. ericifolia	M. leucantha	Young	Old	0.0089	0.0089
M. lachnophylla	M. leucantha	Young	Old	0.0128	0.0124
M. lasiophylla	M. leucantha	Young	Old	0.0119	0.0115
M. rivas-martinezii	M. leucantha	Old	Old	0.0136	0.0133
M. teneriffae	M. leucantha	Young	Old	0.0108	0.0108
M. tragothymus	M. leucantha	Young	Old	0.01	0.0097
M. tenensis	M. leucantha	Young	Old	0.0143	0.0136
M. hierrensis	M. leucantha	Young	Old	0.0108	0.0109
M. mahanensis	M. lanata	Old	Old	0.0122	0.0117
M. benthamii	M. lanata	Old	Old	0.0674	0.0251
M. canariensis	M. lanata	Old	Old	0.0117	0.0116
M. leucantha	M. lanata	Old	Old	0.0186	0.0168
M. lanata	M. lanata	Old	Old	0.8432	0.0269
M. tenuis	M. lanata	Old	Old	0.0074	0.0071
M. gomerensis	M. lanata	Old	Old	0.0109	0.0107
M. lepida	M. lanata	Old	Old	0.0112	0.0107
M. pedro-luisii	M. lanata	Old	Old	0.0104	0.0103
M. densiflora	M. lanata	Old	Old	0.0132	0.0127
M. glomerata	M. lanata	Old	Old	0.0141	0.0135
M. ericifolia	M. lanata	Young	Old	0.0098	0.0093
M. lachnophylla	M. lanata	Young	Old	0.0129	0.0124
M. lasiophylla	M. lanata	Young	Old	0.0118	0.0113
M. rivas-martinezii	M. lanata	Old	Old	0.0136	0.0132
M. teneriffae	M. lanata	Young	Old	0.011	0.0107
M. tragothymus	M. lanata	Young	Old	0.01	0.0095
M. tenensis	M. lanata	Young	Old	0.0145	0.0139
M. hierrensis	M. lanata	Young	Old	0.0115	0.0111
M. mahanensis	M. tenuis	Old	Old	0.0124	0.0119
M. benthamii	M. tenuis	Old	Old	0.0105	0.0101
M. canariensis	M. tenuis	Old	Old	0.023	0.0154
M. leucantha	M. tenuis	Old	Old	0.0138	0.0133
M. lanata	M. tenuis	Old	Old	0.009	0.0087
M. tenuis	M. tenuis	Old	Old	0.8655	0.0237
M. gomerensis	M. tenuis	Old	Old	0.011	0.0107
M. lepida	M. tenuis	Old	Old	0.0111	0.0104
M. pedro-luisii	M. tenuis	Old	Old	0.0102	0.01
M. densiflora	M. tenuis	Old	Old	0.0131	0.0126
M. glomerata	M. tenuis	Old	Old	0.014	0.0137
M. ericifolia	M. tenuis	Young	Old	0.0095	0.0092
M. lachnophylla	M. tenuis	Young	Old	0.0129	0.0124
M. lasiophylla	M. tenuis	Young	Old	0.0117	0.0112
M. rivas-martinezii	M. tenuis	Old	Old	0.0135	0.0129
M. teneriffae	M. tenuis	Young	Old	0.0111	0.0107
M. tragothymus	M. tenuis	Young	Old	0.01	0.0097
M. tenensis	M. tenuis	Young	Old	0.0144	0.0138
M. hierrensis	M. tenuis	Young	Old	0.0108	0.0108
M. mahanensis	M. gomerensis	Old	Old	0.0122	0.0118
M. benthamii	M. gomerensis	Old	Old	0.0105	0.0105
M. canariensis	M. gomerensis	Old	Old	0.0114	0.0112
M. leucantha	M. gomerensis	Old	Old	0.014	0.0133
M. lanata	M. gomerensis	Old	Old	0.0086	0.0084
M. tenuis	M. gomerensis	Old	Old	0.0073	0.0072
M. gomerensis	M. gomerensis	Old	Old	0.6777	0.0107
M. lepida	M. gomerensis	Old	Old	0.011	0.0107
M. pedro-luisii	M. gomerensis	Old	Old	0.0103	0.0101
M. densiflora	M. gomerensis	Old	Old	0.0134	0.0128
M. glomerata	M. gomerensis	Old	Old	0.0142	0.0136
M. ericifolia	M. gomerensis	Young	Old	0.0091	0.0089
M. lachnophylla	M. gomerensis	Young	Old	0.0129	0.0124
M. lasiophylla	M. gomerensis	Young	Old	0.0118	0.0114
M. rivas-martinezii	M. gomerensis	Old	Old	0.0135	0.0129
M. teneriffae	M. gomerensis	Young	Old	0.0113	0.0107
M. tragothymus	M. gomerensis	Young	Old	0.01	0.0095
M. tenensis	M. gomerensis	Young	Old	0.0144	0.0137
M. hierrensis	M. gomerensis	Young	Old	0.0109	0.0105
M. mahanensis	M. lepida	Old	Old	0.0121	0.0114
M. benthamii	M. lepida	Old	Old	0.0109	0.0107
M. canariensis	M. lepida	Old	Old	0.0114	0.011
M. leucantha	M. lepida	Old	Old	0.014	0.0133
M. lanata	M. lepida	Old	Old	0.0088	0.0086
M. tenuis	M. lepida	Old	Old	0.0075	0.0074
M. gomerensis	M. lepida	Old	Old	0.0219	0.0149
M. lepida	M. lepida	Old	Old	0.8003	0.0294
M. pedro-luisii	M. lepida	Old	Old	0.0104	0.0103
M. densiflora	M. lepida	Old	Old	0.013	0.0126
M. glomerata	M. lepida	Old	Old	0.0137	0.0131
M. ericifolia	M. lepida	Young	Old	0.0093	0.009
M. lachnophylla	M. lepida	Young	Old	0.0128	0.0123
M. lasiophylla	M. lepida	Young	Old	0.012	0.0114
M. rivas-martinezii	M. lepida	Old	Old	0.0134	0.0131
M. teneriffae	M. lepida	Young	Old	0.0112	0.0105
M. tragothymus	M. lepida	Young	Old	0.0101	0.0098
M. tenensis	M. lepida	Young	Old	0.0146	0.014
M. hierrensis	M. lepida	Young	Old	0.0116	0.011
M. mahanensis	M. pedro-luisii	Old	Old	0.0125	0.0118
M. benthamii	M. pedro-luisii	Old	Old	0.0107	0.0103
M. canariensis	M. pedro-luisii	Old	Old	0.0115	0.0112
M. leucantha	M. pedro-luisii	Old	Old	0.0139	0.0135
M. lanata	M. pedro-luisii	Old	Old	0.0088	0.0087
M. tenuis	M. pedro-luisii	Old	Old	0.0074	0.007
M. gomerensis	M. pedro-luisii	Old	Old	0.0109	0.0106
M. lepida	M. pedro-luisii	Old	Old	0.0111	0.0111
M. pedro-luisii	M. pedro-luisii	Old	Old	0.8121	0.0286
M. densiflora	M. pedro-luisii	Old	Old	0.0132	0.0123
M. glomerata	M. pedro-luisii	Old	Old	0.0139	0.0133
M. ericifolia	M. pedro-luisii	Young	Old	0.0091	0.0089
M. lachnophylla	M. pedro-luisii	Young	Old	0.0128	0.0124
M. lasiophylla	M. pedro-luisii	Young	Old	0.012	0.0116
M. rivas-martinezii	M. pedro-luisii	Old	Old	0.0136	0.0131
M. teneriffae	M. pedro-luisii	Young	Old	0.0111	0.0106
M. tragothymus	M. pedro-luisii	Young	Old	0.0098	0.0094
M. tenensis	M. pedro-luisii	Young	Old	0.0204	0.0176
M. hierrensis	M. pedro-luisii	Young	Old	0.0113	0.0107
M. mahanensis	M. densiflora	Old	Old	0.0124	0.012
M. benthamii	M. densiflora	Old	Old	0.0106	0.0103
M. canariensis	M. densiflora	Old	Old	0.0116	0.0111
M. leucantha	M. densiflora	Old	Old	0.0139	0.0134
M. lanata	M. densiflora	Old	Old	0.0091	0.0089
M. tenuis	M. densiflora	Old	Old	0.0074	0.0075
M. gomerensis	M. densiflora	Old	Old	0.011	0.0107
M. lepida	M. densiflora	Old	Old	0.0111	0.0107
M. pedro-luisii	M. densiflora	Old	Old	0.0101	0.01
M. densiflora	M. densiflora	Old	Old	0.6799	0.0127
M. glomerata	M. densiflora	Old	Old	0.014	0.0134
M. ericifolia	M. densiflora	Young	Old	0.0093	0.009
M. lachnophylla	M. densiflora	Young	Old	0.0127	0.0123
M. lasiophylla	M. densiflora	Young	Old	0.012	0.0116
M. rivas-martinezii	M. densiflora	Old	Old	0.0132	0.0127
M. teneriffae	M. densiflora	Young	Old	0.0108	0.0104
M. tragothymus	M. densiflora	Young	Old	0.0101	0.0098
M. tenensis	M. densiflora	Young	Old	0.0146	0.014
M. hierrensis	M. densiflora	Young	Old	0.0109	0.0106
M. mahanensis	M. glomerata	Old	Old	0.0126	0.012
M. benthamii	M. glomerata	Old	Old	0.0109	0.0102
M. canariensis	M. glomerata	Old	Old	0.0118	0.0113
M. leucantha	M. glomerata	Old	Old	0.0138	0.0133
M. lanata	M. glomerata	Old	Old	0.0083	0.0081
M. tenuis	M. glomerata	Old	Old	0.0072	0.007
M. gomerensis	M. glomerata	Old	Old	0.0109	0.0105
M. lepida	M. glomerata	Old	Old	0.0107	0.0106
M. pedro-luisii	M. glomerata	Old	Old	0.0106	0.0103
M. densiflora	M. glomerata	Old	Old	0.0135	0.0129
M. glomerata	M. glomerata	Old	Old	0.6806	0.0135
M. ericifolia	M. glomerata	Young	Old	0.009	0.009
M. lachnophylla	M. glomerata	Young	Old	0.013	0.0124
M. lasiophylla	M. glomerata	Young	Old	0.0118	0.0114
M. rivas-martinezii	M. glomerata	Old	Old	0.0135	0.0129
M. teneriffae	M. glomerata	Young	Old	0.0109	0.0103
M. tragothymus	M. glomerata	Young	Old	0.0102	0.0099
M. tenensis	M. glomerata	Young	Old	0.0143	0.0138
M. hierrensis	M. glomerata	Young	Old	0.0108	0.0108
M. mahanensis	M. ericifolia	Old	Young	0.0124	0.0118
M. benthamii	M. ericifolia	Old	Young	0.0106	0.0103
M. canariensis	M. ericifolia	Old	Young	0.0114	0.011
M. leucantha	M. ericifolia	Old	Young	0.014	0.0135
M. lanata	M. ericifolia	Old	Young	0.0084	0.008
M. tenuis	M. ericifolia	Old	Young	0.0075	0.007
M. gomerensis	M. ericifolia	Old	Young	0.011	0.0108
M. lepida	M. ericifolia	Old	Young	0.0111	0.0108
M. pedro-luisii	M. ericifolia	Old	Young	0.0107	0.0103
M. tragothymus	M. ericifolia	Young	Young	0.1524	0.0274
M. lasiophylla	M. ericifolia	Young	Young	0.1203	0.028
M. ericifolia	M. ericifolia	Young	Young	0.8141	0.0272
M. lachnophylla	M. ericifolia	Young	Young	0.1016	0.0285
M. densiflora	M. ericifolia	Old	Young	0.0954	0.029
M. rivas-martinezii	M. ericifolia	Old	Young	0.0908	0.0288
M. glomerata	M. ericifolia	Old	Young	0.0822	0.0297
M. tenensis	M. ericifolia	Young	Young	0.066	0.0282
M. teneriffae	M. ericifolia	Young	Young	0.0298	0.0181
M. hierrensis	M. ericifolia	Young	Young	0.0128	0.0123
M. mahanensis	M. lachnophylla	Old	Young	0.0121	0.0118
M. benthamii	M. lachnophylla	Old	Young	0.0106	0.0102
M. canariensis	M. lachnophylla	Old	Young	0.0115	0.0109
M. leucantha	M. lachnophylla	Old	Young	0.014	0.0135
M. lanata	M. lachnophylla	Old	Young	0.0086	0.0085
M. tenuis	M. lachnophylla	Old	Young	0.0074	0.0072
M. gomerensis	M. lachnophylla	Old	Young	0.011	0.0107
M. lepida	M. lachnophylla	Old	Young	0.0108	0.0105
M. pedro-luisii	M. lachnophylla	Old	Young	0.0109	0.0104
M. densiflora	M. lachnophylla	Old	Young	0.0131	0.0125
M. glomerata	M. lachnophylla	Old	Young	0.0139	0.0134
M. ericifolia	M. lachnophylla	Young	Young	0.0095	0.0088
M. lachnophylla	M. lachnophylla	Young	Young	0.6795	0.0124
M. lasiophylla	M. lachnophylla	Young	Young	0.0118	0.0115
M. rivas-martinezii	M. lachnophylla	Old	Young	0.0135	0.0131
M. teneriffae	M. lachnophylla	Young	Young	0.0107	0.0104
M. tragothymus	M. lachnophylla	Young	Young	0.0102	0.0098
M. tenensis	M. lachnophylla	Young	Young	0.0144	0.0139
M. hierrensis	M. lachnophylla	Young	Young	0.0113	0.011
M. mahanensis	M. lasiophylla	Old	Young	0.0124	0.012
M. benthamii	M. lasiophylla	Old	Young	0.0107	0.0103
M. canariensis	M. lasiophylla	Old	Young	0.0115	0.0112
M. leucantha	M. lasiophylla	Old	Young	0.0137	0.0131
M. lanata	M. lasiophylla	Old	Young	0.0087	0.0085
M. tenuis	M. lasiophylla	Old	Young	0.0072	0.007
M. gomerensis	M. lasiophylla	Old	Young	0.011	0.0107
M. lepida	M. lasiophylla	Old	Young	0.0112	0.011
M. pedro-luisii	M. lasiophylla	Old	Young	0.0105	0.01
M. densiflora	M. lasiophylla	Old	Young	0.0134	0.013
M. glomerata	M. lasiophylla	Old	Young	0.0141	0.0135
M. ericifolia	M. lasiophylla	Young	Young	0.0093	0.009
M. lachnophylla	M. lasiophylla	Young	Young	0.0131	0.0125
M. lasiophylla	M. lasiophylla	Young	Young	0.6785	0.0114
M. rivas-martinezii	M. lasiophylla	Old	Young	0.0135	0.013
M. teneriffae	M. lasiophylla	Young	Young	0.0109	0.0106
M. tragothymus	M. lasiophylla	Young	Young	0.0101	0.0098
M. tenensis	M. lasiophylla	Young	Young	0.0146	0.0138
M. hierrensis	M. lasiophylla	Young	Young	0.0113	0.0112
M. mahanensis	M. rivas-martinezii	Old	Old	0.0124	0.012
M. benthamii	M. rivas-martinezii	Old	Old	0.0106	0.0101
M. canariensis	M. rivas-martinezii	Old	Old	0.0115	0.0112
M. leucantha	M. rivas-martinezii	Old	Old	0.0142	0.0135
M. lanata	M. rivas-martinezii	Old	Old	0.0087	0.0085
M. tenuis	M. rivas-martinezii	Old	Old	0.0074	0.007
M. gomerensis	M. rivas-martinezii	Old	Old	0.011	0.0105
M. lepida	M. rivas-martinezii	Old	Old	0.0114	0.0109
M. pedro-luisii	M. rivas-martinezii	Old	Old	0.0109	0.0107
M. densiflora	M. rivas-martinezii	Old	Old	0.0135	0.0128
M. glomerata	M. rivas-martinezii	Old	Old	0.014	0.0136
M. ericifolia	M. rivas-martinezii	Young	Old	0.0094	0.0088
M. lachnophylla	M. rivas-martinezii	Young	Old	0.0129	0.0122
M. lasiophylla	M. rivas-martinezii	Young	Old	0.0118	0.0113
M. rivas-martinezii	M. rivas-martinezii	Old	Old	0.68	0.0128
M. teneriffae	M. rivas-martinezii	Young	Old	0.0111	0.0107
M. tragothymus	M. rivas-martinezii	Young	Old	0.0101	0.0097
M. tenensis	M. rivas-martinezii	Young	Old	0.0148	0.0141
M. hierrensis	M. rivas-martinezii	Young	Old	0.0106	0.0102
M. mahanensis	M. teneriffae	Old	Young	0.0122	0.0116
M. benthamii	M. teneriffae	Old	Young	0.0107	0.0104
M. canariensis	M. teneriffae	Old	Young	0.011	0.011
M. leucantha	M. teneriffae	Old	Young	0.0137	0.0134
M. lanata	M. teneriffae	Old	Young	0.0088	0.0088
M. tenuis	M. teneriffae	Old	Young	0.0076	0.0073
M. gomerensis	M. teneriffae	Old	Young	0.011	0.0106
M. lepida	M. teneriffae	Old	Young	0.0112	0.0107
M. pedro-luisii	M. teneriffae	Old	Young	0.0105	0.0103
M. densiflora	M. teneriffae	Old	Young	0.0132	0.0126
M. glomerata	M. teneriffae	Old	Young	0.0139	0.0132
M. ericifolia	M. teneriffae	Young	Young	0.009	0.0087
M. lachnophylla	M. teneriffae	Young	Young	0.0127	0.0123
M. lasiophylla	M. teneriffae	Young	Young	0.0118	0.0113
M. rivas-martinezii	M. teneriffae	Old	Young	0.0136	0.013
M. teneriffae	M. teneriffae	Young	Young	0.781	0.0287
M. tragothymus	M. teneriffae	Young	Young	0.01	0.0095
M. tenensis	M. teneriffae	Young	Young	0.0145	0.0136
M. hierrensis	M. teneriffae	Young	Young	0.0111	0.011
M. mahanensis	M. tragothymus	Old	Young	0.0123	0.0119
M. benthamii	M. tragothymus	Old	Young	0.0109	0.0109
M. canariensis	M. tragothymus	Old	Young	0.0113	0.0111
M. leucantha	M. tragothymus	Old	Young	0.0138	0.0133
M. lanata	M. tragothymus	Old	Young	0.0089	0.0085
M. tenuis	M. tragothymus	Old	Young	0.0079	0.0077
M. gomerensis	M. tragothymus	Old	Young	0.0111	0.0107
M. lepida	M. tragothymus	Old	Young	0.0109	0.0107
M. pedro-luisii	M. tragothymus	Old	Young	0.0102	0.0099
M. densiflora	M. tragothymus	Old	Young	0.013	0.0126
M. glomerata	M. tragothymus	Old	Young	0.0137	0.0129
M. ericifolia	M. tragothymus	Young	Young	0.0091	0.0088
M. lachnophylla	M. tragothymus	Young	Young	0.0131	0.0125
M. lasiophylla	M. tragothymus	Young	Young	0.0118	0.0114
M. rivas-martinezii	M. tragothymus	Old	Young	0.0135	0.013
M. teneriffae	M. tragothymus	Young	Young	0.011	0.0107
M. tragothymus	M. tragothymus	Young	Young	0.6768	0.0098
M. tenensis	M. tragothymus	Young	Young	0.0144	0.0136
M. hierrensis	M. tragothymus	Young	Young	0.0111	0.0107
M. mahanensis	M. tenensis	Old	Young	0.0123	0.0121
M. benthamii	M. tenensis	Old	Young	0.0111	0.0105
M. canariensis	M. tenensis	Old	Young	0.012	0.0114
M. leucantha	M. tenensis	Old	Young	0.014	0.0132
M. lanata	M. tenensis	Old	Young	0.0085	0.0083
M. tenuis	M. tenensis	Old	Young	0.0075	0.0071
M. gomerensis	M. tenensis	Old	Young	0.0111	0.0107
M. lepida	M. tenensis	Old	Young	0.0112	0.0109
M. pedro-luisii	M. tenensis	Old	Young	0.0104	0.01
M. densiflora	M. tenensis	Old	Young	0.0132	0.0129
M. glomerata	M. tenensis	Old	Young	0.0139	0.0131
M. ericifolia	M. tenensis	Young	Young	0.0088	0.009
M. lachnophylla	M. tenensis	Young	Young	0.0129	0.0123
M. lasiophylla	M. tenensis	Young	Young	0.0117	0.0114
M. rivas-martinezii	M. tenensis	Old	Young	0.0134	0.0129
M. teneriffae	M. tenensis	Young	Young	0.0111	0.0107
M. tragothymus	M. tenensis	Young	Young	0.0102	0.0098
M. tenensis	M. tenensis	Young	Young	0.6812	0.0139
M. hierrensis	M. tenensis	Young	Young	0.0113	0.011
M. mahanensis	M. hierrensis	Old	Young	0.0124	0.012
M. benthamii	M. hierrensis	Old	Young	0.0105	0.01
M. canariensis	M. hierrensis	Old	Young	0.0117	0.0112
M. leucantha	M. hierrensis	Old	Young	0.0139	0.0133
M. lanata	M. hierrensis	Old	Young	0.0089	0.0084
M. tenuis	M. hierrensis	Old	Young	0.0072	0.007
M. gomerensis	M. hierrensis	Old	Young	0.0112	0.0107
M. lepida	M. hierrensis	Old	Young	0.0109	0.0106
M. pedro-luisii	M. hierrensis	Old	Young	0.0108	0.0105
M. densiflora	M. hierrensis	Old	Young	0.0131	0.0127
M. glomerata	M. hierrensis	Old	Young	0.0138	0.0132
M. ericifolia	M. hierrensis	Young	Young	0.0287	0.0154
M. lachnophylla	M. hierrensis	Young	Young	0.0127	0.0123
M. lasiophylla	M. hierrensis	Young	Young	0.0118	0.0112
M. rivas-martinezii	M. hierrensis	Old	Young	0.0137	0.0131
M. teneriffae	M. hierrensis	Young	Young	0.012	0.0114
M. tragothymus	M. hierrensis	Young	Young	0.0099	0.0096
M. tenensis	M. hierrensis	Young	Young	0.0148	0.014
M. hierrensis	M. hierrensis	Young	Young	0.7984	0.0299
